# Supplementary material for: An In Silico In Vitro and In Vivo Study on the Influence of an Eggplant Fruit (Solanum anguivi Lam) Diet on Metabolic Dysfunction in the Sucrose-Induced Diabetic-like Fruit Fly (Drosophila melanogaster)
Source: Foods. 2024 Feb 12;13(4):559. doi: 10.3390/foods13040559 (PMC10888091; doi:10.3390/foods13040559)
Supplement: Supplementary file 1 [file foods-13-00559-s001.zip]

Archive with 1 entries (1 files):
- foods-2743113-supplementary.pdf
